# Supplementary material for: The transcriptomic response of Hyphantria cunea (Drury) to the infection of Serratia marcescens Bizio based on full-length SMRT transcriptome sequencing
Source: Front Cell Infect Microbiol. 2023 Feb 16;13:1093432. doi: 10.3389/fcimb.2023.1093432 (PMC9989771; doi:10.3389/fcimb.2023.1093432)
Supplement: Supplementary file 1 [file Table_1.xls]

## Sheet: Sheet1
Table S1 Enriched KEGG pathway
#	KEGG Pathway	DEGs genes with pathway annotation (Gene Number)	All genes with pathway annotation (Background number)	P-Value	Pathway ID
1	Renin-angiotensin system	15	62	0.000006558809	ko04614
2	Hematopoietic cell lineage	12	43	0.00001156149	ko04640
3	Protein digestion and absorption	19	118	0.000186526	ko04974
4	Two-component system	11	53	0.000479384	ko02020
5	Primary bile acid biosynthesis	8	30	0.000483957	ko00120
6	Glutathione metabolism	20	141	0.000710598	ko00480
7	Neuroactive ligand-receptor interaction	17	116	0.00121487	ko04080
8	Pancreatic secretion	19	136	0.00115596	ko04972
9	Lysosome	23	187	0.00213608	ko04142
10	Carbon metabolism	31	281	0.00235048	ko01200
11	Cardiac muscle contraction	25	215	0.00303196	ko04260
12	Phenylalanine metabolism	6	24	0.00355659	ko00360
13	Valine, leucine and isoleucine degradation	17	136	0.00662967	ko00280
14	beta-Alanine metabolism	14	105	0.00756	ko00410
15	Necroptosis	13	97	0.00946525	ko04217
16	Arginine and proline metabolism	14	109	0.0104352	ko00330
17	Phenylalanine, tyrosine and tryptophan biosynthesis	5	21	0.00960917	ko00400
18	Starch and sucrose metabolism	7	38	0.0100624	ko00500
19	Longevity regulating pathway - multiple species	15	121	0.0112248	ko04213
20	Phagosome	37	402	0.0182003	ko04145
21	Propanoate metabolism	8	54	0.0220066	ko00640
22	Fatty acid degradation	16	142	0.0211015	ko00071
23	Lysine degradation	13	110	0.0251743	ko00310
24	Fatty acid metabolism	12	99	0.0258249	ko01212
25	Histidine metabolism	8	57	0.0295431	ko00340
26	Adrenergic signaling in cardiomyocytes	15	138	0.0332732	ko04261
27	Calcium signaling pathway	10	82	0.0384536	ko04020
28	RNA degradation	9	71	0.0389537	ko03018
29	PPAR signaling pathway	15	139	0.0351747	ko03320
30	GABAergic synapse	3	12	0.0384707	ko04727
31	Apoptosis	28	309	0.0438832	ko04210
32	Glycine, serine and threonine metabolism	9	72	0.0420805	ko00260
33	2-Oxocarboxylic acid metabolism	7	51	0.0449744	ko01210
34	Aminobenzoate degradation	4	21	0.043389	ko00627
35	Steroid biosynthesis	3	13	0.0476684	ko00100
36	Limonene and pinene degradation	7	52	0.0492001	ko00903
37	Protein processing in endoplasmic reticulum	22	239	0.0598123	ko04141
38	Ascorbate and aldarate metabolism	10	89	0.0614628	ko00053
39	Biotin metabolism	1	1	0.0648936	ko00780
40	Vitamin digestion and absorption	1	1	0.0648936	ko04977
41	Ferroptosis	3	16	0.0809103	ko04216
42	Gap junction	9	80	0.0732268	ko04540
43	cGMP - PKG signaling pathway	11	106	0.081406	ko04022
44	Rap1 signaling pathway	20	216	0.0670876	ko04015
45	Tropane, piperidine and pyridine alkaloid biosynthesis	3	16	0.0809103	ko00960
46	Sphingolipid metabolism	3	16	0.0809103	ko00600
47	Biosynthesis of amino acids	18	194	0.0782113	ko01230
48	Chloroalkane and chloroalkene degradation	7	58	0.079737	ko00625
49	Fat digestion and absorption	3	16	0.0809103	ko04975
50	Phototransduction - fly	18	191	0.0695424	ko04745
51	Tight junction	26	306	0.0933401	ko04530
52	Peroxisome	13	133	0.0896597	ko04146
53	Sphingolipid signaling pathway	5	37	0.0886046	ko04071
54	Alanine, aspartate and glutamate metabolism	7	59	0.085698	ko00250
55	Insect hormone biosynthesis	8	72	0.093209	ko00981
56	Carbohydrate digestion and absorption	3	17	0.0937141	ko04973
57	Citrate cycle (TCA cycle)	11	110	0.0995602	ko00020
58	Antigen processing and presentation	10	98	0.102047	ko04612
59	Isoquinoline alkaloid biosynthesis	3	19	0.121571	ko00950
60	Thyroid hormone signaling pathway	18	206	0.119858	ko04919
61	Amino sugar and nucleotide sugar metabolism	5	41	0.123961	ko00520
62	Tryptophan metabolism	10	103	0.130034	ko00380
63	Estrogen signaling pathway	10	103	0.130034	ko04915
64	Adherens junction	20	238	0.139391	ko04520
65	Hippo signaling pathway -fly	19	224	0.13797	ko04391
66	Glyoxylate and dicarboxylate metabolism	8	79	0.138648	ko00630
67	Oxidative phosphorylation	36	460	0.134705	ko00190
68	MAPK signaling pathway	9	93	0.147906	ko04010
69	Platelet activation	18	213	0.149333	ko04611
70	Inositol phosphate metabolism	4	33	0.163104	ko00562
71	mRNA surveillance pathway	7	70	0.166889	ko03015
72	Leukocyte transendothelial migration	20	245	0.169373	ko04670
73	Arginine biosynthesis	5	47	0.186976	ko00220
74	Hippo signaling pathway	18	224	0.202968	ko04390
75	Oxytocin signaling pathway	20	254	0.212527	ko04921
76	Fatty acid elongation	4	37	0.216734	ko00062
77	Arachidonic acid metabolism	4	38	0.230833	ko00590
78	ECM-receptor interaction	3	26	0.23628	ko04512
79	Tyrosine metabolism	4	39	0.245151	ko00350
80	Butanoate metabolism	3	27	0.254054	ko00650
81	Focal adhesion	20	265	0.271427	ko04510
82	MAPK signaling pathway - plant	2	16	0.278662	ko04016
83	Thiamine metabolism	2	16	0.278662	ko00730
84	Glutamatergic synapse	2	16	0.278662	ko04724
85	Quorum sensing	1	5	0.285077	ko02024
86	Galactose metabolism	4	43	0.304046	ko00052
87	Regulation of actin cytoskeleton	21	286	0.308111	ko04810
88	Valine, leucine and isoleucine biosynthesis	1	6	0.331506	ko00290
89	Biosynthesis of unsaturated fatty acids	3	31	0.326462	ko01040
90	Fatty acid biosynthesis	2	18	0.327826	ko00061
91	Glycerolipid metabolism	8	101	0.332298	ko00561
92	Caprolactam degradation	2	18	0.327826	ko00930
93	Renin secretion	2	19	0.352091	ko04924
94	Spliceosome	12	162	0.359924	ko03040
95	Folate biosynthesis	3	36	0.41667	ko00790
96	Nicotinate and nicotinamide metabolism	1	8	0.415533	ko00760
97	Glycolysis / Gluconeogenesis	10	142	0.442016	ko00010
98	One carbon pool by folate	4	52	0.439056	ko00670
99	Bile secretion	1	9	0.453508	ko04976
100	Signaling pathways regulating pluripotency of stem cells	1	10	0.48902	ko04550
101	Cyanoamino acid metabolism	1	10	0.48902	ko00460
102	Insulin secretion	3	41	0.502646	ko04911
103	Terpenoid backbone biosynthesis	1	11	0.52223	ko00900
104	Drug metabolism - cytochrome P450	5	74	0.529821	ko00982
105	Pyruvate metabolism	8	122	0.540915	ko00620
106	Taurine and hypotaurine metabolism	1	12	0.553286	ko00430
107	Thyroid hormone synthesis	3	44	0.551014	ko04918
108	Pentose phosphate pathway	3	45	0.566508	ko00030
109	Sulfur metabolism	1	13	0.582328	ko00920
110	D-Glutamine and D-glutamate metabolism	1	13	0.582328	ko00471
111	Carbon fixation in photosynthetic organisms	4	63	0.591552	ko00710
112	Endocytosis	8	130	0.614284	ko04144
113	Cysteine and methionine metabolism	5	81	0.611566	ko00270
114	Carbon fixation pathways in prokaryotes	2	33	0.641265	ko00720
115	Methane metabolism	4	67	0.64062	ko00680
116	Aldosterone synthesis and secretion	2	32	0.624389	ko04925
117	Prolactin signaling pathway	1	15	0.634882	ko04917
118	Collecting duct acid secretion	5	82	0.622553	ko04966
119	Cholinergic synapse	2	33	0.641265	ko04725
120	Synaptic vesicle cycle	6	100	0.63836	ko04721
121	Metabolism of xenobiotics by cytochrome P450	5	86	0.664604	ko00980
122	Apoptosis - fly	4	72	0.696304	ko04214
123	Autophagy - animal	3	60	0.756972	ko04140
124	MAPK signaling pathway - yeast	1	22	0.772028	ko04011
125	TNF signaling pathway	2	38	0.716769	ko04668
126	RNA transport	14	242	0.712936	ko03013
127	Pentose and glucuronate interconversions	4	79	0.763462	ko00040
128	Nitrogen metabolism	1	22	0.772028	ko00910
129	Steroid hormone biosynthesis	1	19	0.721019	ko00140
130	Porphyrin and chlorophyll metabolism	2	42	0.767158	ko00860
131	Longevity regulating pathway - mammal	3	54	0.690372	ko04211
132	GnRH signaling pathway	2	41	0.755344	ko04912
133	Progesterone-mediated oocyte maturation	1	21	0.756153	ko04914
134	Circadian entrainment	1	20	0.739175	ko04713
135	Plant-pathogen interaction	1	22	0.772028	ko04626
136	NOD-like receptor signaling pathway	4	79	0.763462	ko04621
137	Toll and Imd signaling pathway	2	38	0.716769	ko04624
138	Long-term potentiation	2	40	0.743017	ko04720
139	cAMP signaling pathway	2	44	0.789304	ko04024
140	Th17 cell differentiation	1	23	0.786871	ko04659
141	Apoptosis - multiple species	1	26	0.825862	ko04215
142	Mitophagy - animal	2	47	0.819046	ko04137
143	MAPK signaling pathway - fly	3	66	0.811535	ko04013
144	Retinol metabolism	1	26	0.825862	ko00830
145	Pyrimidine metabolism	3	66	0.811535	ko00240
146	Dopaminergic synapse	2	47	0.819046	ko04728
147	Ras signaling pathway	1	28	0.847815	ko04014
148	Aminoacyl-tRNA biosynthesis	1	28	0.847815	ko00970
149	Longevity regulating pathway - worm	5	110	0.850421	ko04212
150	IL-17 signaling pathway	1	27	0.837207	ko04657
151	Neurotrophin signaling pathway	2	52	0.86034	ko04722
152	Apelin signaling pathway	1	32	0.883782	ko04371
153	AMPK signaling pathway	3	110	0.97742	ko04152
154	FoxO signaling pathway	1	62	0.984701	ko04068
155	HIF-1 signaling pathway	1	39	0.927528	ko04066
156	mTOR signaling pathway	2	93	0.985928	ko04150
157	PI3K-Akt signaling pathway	4	120	0.957502	ko04151
158	Wnt signaling pathway	1	53	0.971862	ko04310
159	Proteasome	2	91	0.984181	ko03050
160	Ubiquitin mediated proteolysis	1	70	0.991105	ko04120
161	Ribosome biogenesis in eukaryotes	1	63	0.985703	ko03008
162	Fructose and mannose metabolism	2	70	0.947407	ko00051
163	Purine metabolism	3	101	0.964139	ko00230
164	Drug metabolism - other enzymes	1	44	0.948295	ko00983
165	Adipocytokine signaling pathway	1	39	0.927528	ko04920
166	Glucagon signaling pathway	2	75	0.96029	ko04922
167	Proximal tubule bicarbonate reclamation	1	44	0.948295	ko04964
168	Fc gamma R-mediated phagocytosis	1	48	0.960542	ko04666
169	Retrograde endocannabinoid signaling	6	147	0.922715	ko04723
170	Ribosome	10	441	0.999993	ko03010
