# Supplementary material for: The transcriptomic response of Hyphantria cunea (Drury) to the infection of Serratia marcescens Bizio based on full-length SMRT transcriptome sequencing
Source: Front Cell Infect Microbiol. 2023 Feb 16;13:1093432. doi: 10.3389/fcimb.2023.1093432 (PMC9989771; doi:10.3389/fcimb.2023.1093432)
Supplement: Supplementary file 2 [file Table_2.xls]

## Sheet: Sheet1
Table S2 Genes responding to SM1 in H. cunea
	Isoform_id	CK1_expression	CK2_expression	CK3_expression	SM_HC1_expression	SM_HC2_expression	SM_HC3_expression	logFC	Pvalue	FDR	NR_Subject_id	NR_Subject_description	KO_ID|KO_name|Hyperlink	BLAST results in NCBI	Abbreviation
Amino acid metabolism	BE_transcript_4262	327.88	194.22	353.6	143.74	153.85	107.25	-1.46511	0.000299209	0.00545033	XP_021200742.1	retinal dehydrogenase 1-like isoform X4 [Helicoverpa armigera]	K00128|E1.2.1.3|http://www.genome.jp/dbget-bin/www_bget?ko:K00128		ALDH
	BE_transcript_4360	9.58	6.34	50.3	3.13	4.74	3.97	-2.84425	0.00320182	0.0386079	XP_022832318.1	3-hydroxyacyl-CoA dehydrogenase type-2 [Spodoptera litura]	K08683|HSD17B10|http://www.genome.jp/dbget-bin/www_bget?ko:K08683		HADH
	BE_transcript_7671	65.12	299.51	0	0	0	0	-27.5057	1.9162e-12	3.27287e-10	XP_026731122.1	D-3-phosphoglycerate dehydrogenase [Trichoplusia ni]	K00058|serA, PHGDH|http://www.genome.jp/dbget-bin/www_bget?ko:K00058		PHGDH
	BE_transcript_274	36.75	43.31	36.03	27.13	18.63	18.92	-1.24447	1.39265e-07	4.48223e-06	PCG63703.1	hypothetical protein B5V51_11849 [Heliothis virescens]	K00281|GLDC, gcvP|http://www.genome.jp/dbget-bin/www_bget?ko:K00281	glycine dehydrogenase	GLDC
	BE_transcript_468	50.25	74.64	40.76	2.91	17.03	11.34	-2.71141	0.00131076	0.0184575	PCG69019.1	hypothetical protein B5V51_4606 [Heliothis virescens]	K00314|SARDH|http://www.genome.jp/dbget-bin/www_bget?ko:K00314	sarcosine dehydrogenase	SARDH
	BE_transcript_4683	29.49	46.82	30.05	4.36	12.74	16.03	-2.04041	0.00249656	0.0318778	XP_026745341.1	uncharacterized protein LOC113506708 isoform X3 [Trichoplusia ni]	K01754|E4.3.1.19, ilvA, tdcB|http://www.genome.jp/dbget-bin/www_bget?ko:K01754	threonine dehydratase	TDC
	BE_transcript_4295	17.65	37.86	25.22	13.95	8.48	8.04	-1.81886	0.000128531	0.00255268	PCG68508.1	hypothetical protein B5V51_5159 [Heliothis virescens]	K00830|AGXT|http://www.genome.jp/dbget-bin/www_bget?ko:K00830	alanine-glyoxylate transaminase	AGXT
	BE_transcript_1944	149.41	179.78	183.63	39.06	98.96	47.35	-1.77641	0.00326234	0.0391104	XP_026726054.1	cytosolic non-specific dipeptidase [Trichoplusia ni]	K08660|CNDP2|http://www.genome.jp/dbget-bin/www_bget?ko:K08660		CNDP2
	BE_transcript_16925	4.08	3.92	1.11	0	0	0	-5.92954	0.000492144	0.0082888	XP_026736039.1	histone-lysine N-methyltransferase trithorax isoform X2 [Trichoplusia ni]	K09186|MLL1|http://www.genome.jp/dbget-bin/www_bget?ko:K09186		MLL1
	BE_transcript_4367	21.16	70.72	31.68	7.82	12.92	9.76	-2.38571	0.000474589	0.00802106	XP_026746959.1	glycine N-methyltransferase-like [Trichoplusia ni]	K00552|GNMT|http://www.genome.jp/dbget-bin/www_bget?ko:K00552		GNMT
	BE_transcript_3538	107.29	44.81	125.34	35.77	31.58	49.25	-1.63224	0.00116042	0.0167632	XP_013163432.1	PREDICTED: probable aspartate aminotransferase, cytoplasmic [Papilio xuthus]	K14454|GOT1|http://www.genome.jp/dbget-bin/www_bget?ko:K14454		GOT1
	BE_transcript_9311	210.2	83.69	243.05	0	0	0	-13.9812	1.64477e-22	1.13708e-19	XP_023950604.1	aspartate aminotransferase, mitochondrial [Bicyclus anynana]	K14455|GOT2|http://www.genome.jp/dbget-bin/www_bget?ko:K14455		GOT2
	BE_transcript_4347	33.04	42.09	22.06	14.37	6.67	11.67	-1.99793	1.95516e-06	5.49034e-05	XP_022821473.1	ornithine aminotransferase, mitochondrial-like isoform X3 [Spodoptera litura]	K00819|rocD, OAT|http://www.genome.jp/dbget-bin/www_bget?ko:K00819		OAT
	BE_transcript_9563	106.85	91	86.96	42.26	66.17	41.78	-1.25201	0.00222573	0.0291109	XP_004932791.1	MIF-like protein mif-2 [Bombyx mori]	K07253|MIF|http://www.genome.jp/dbget-bin/www_bget?ko:K07253		MIF
	BE_transcript_941	1323.55	968.46	875.89	439.99	594.53	567.01	-1.33881	0.000106474	0.00214991	XP_026737681.1	S-adenosylmethionine synthase isoform X2 [Trichoplusia ni]	K00789|metK|http://www.genome.jp/dbget-bin/www_bget?ko:K00789		MAT
	BE_transcript_1535	41.63	55.8	76.3	0	0	0	-13.9924	8.52578e-27	9.52133e-24	XP_028035431.1	probable medium-chain specific acyl-CoA dehydrogenase, mitochondrial isoform X2 [Bombyx mandarina]	K00249|ACADM, acd|http://www.genome.jp/dbget-bin/www_bget?ko:K00249		ACADM
	BE_transcript_1977	58.63	28.13	160.12	0	0.1	0	-11.8581	6.25103e-15	1.9309e-12	XP_026746624.1	probable medium-chain specific acyl-CoA dehydrogenase, mitochondrial isoform X1 [Trichoplusia ni]	K00249|ACADM, acd|http://www.genome.jp/dbget-bin/www_bget?ko:K00249		ACADM
	BE_transcript_10408	20.67	8.74	149.07	5.34	9.26	4.09	-3.60554	0.00270611	0.0341926	KPJ03758.1	Short/branched chain specific acyl-CoA dehydrogenase, mitochondrial [Papilio xuthus]	K09478|ACADSB|http://www.genome.jp/dbget-bin/www_bget?ko:K09478		ACADSB
	BE_transcript_1322	273.25	407.85	421.5	103.73	119.11	191.43	-1.80577	1.26638e-05	0.000316987	XP_026742150.1	protein henna [Trichoplusia ni]	K00500|phhA, PAH|http://www.genome.jp/dbget-bin/www_bget?ko:K00500		PAH
	BE_transcript_3811	11.34	29.7	2.24	1.38	0.58	0	-4.93154	0.00287565	0.0355914	XP_022834760.1	arginine kinase isoform X1 [Spodoptera litura]	K00933|E2.7.3.2|http://www.genome.jp/dbget-bin/www_bget?ko:K00933		AK
Oxidative phosphorylation	BE_transcript_1082	0	18.49	0	0	0	0	-24.1338	6.53374e-10	5.07256e-08	XP_026744009.1	V-type proton ATPase subunit S1 [Trichoplusia ni]	K03662|ATPeVS1, ATP6S1|http://www.genome.jp/dbget-bin/www_bget?ko:K03662		ATPeVS1
	BE_transcript_4635	0	408.77	0	0	0	0	-28.0786	6.61739e-13	1.21609e-10	XP_026735678.1	V-type proton ATPase subunit E [Trichoplusia ni]	K02150|ATPeV1E, ATP6E|http://www.genome.jp/dbget-bin/www_bget?ko:K02150		ATPeV1E
	BE_transcript_1582	331.58	586.94	298.11	252.75	183.22	240.93	-1.25712	0.00192664	0.0257087	XP_026745904.1	LOW QUALITY PROTEIN: ATP synthase subunit alpha, mitochondrial-like [Trichoplusia ni]	K02132|ATPeF1A, ATP5A1, ATP1|http://www.genome.jp/dbget-bin/www_bget?ko:K02132		ATPeF1A
	BE_transcript_8938	428.33	450.37	318.31	182.37	260.17	207.21	-1.22531	0.00090671	0.0136269	AAN39695.1	ATP synthase-like protein [Choristoneura parallela]	K02127|ATPeF0B, ATP5F1, ATP4|http://www.genome.jp/dbget-bin/www_bget?ko:K02127		ATPeF0B
	BE_transcript_3527	0	23.68	0	0	0	0	-24.5645	3.23493e-10	2.89905e-08	OWR41713.1	H+ transporting ATP synthase beta subunit isoform 2 [Danaus plexippus plexippus]	K02133|ATPeF1B, ATP5B, ATP2|http://www.genome.jp/dbget-bin/www_bget?ko:K02133		ATPeF1B
	BE_transcript_7977	2.36	89.37	3.03	1.95	3.02	1.25	-4.30611	0.00439343	0.0497534	PCG71192.1	hypothetical protein B5V51_2134 [Heliothis virescens]	K03955|NDUFAB1|http://www.genome.jp/dbget-bin/www_bget?ko:K03955	NADH dehydrogenase (ubiquinone)	NDUFAB1
	BE_transcript_9410	128.11	82.14	56.27	0.32	2.99	2.83	-5.77277	5.90418e-09	3.10159e-07	PCG76053.1	hypothetical protein B5V51_10394 [Heliothis virescens]	K03961|NDUFB5|http://www.genome.jp/dbget-bin/www_bget?ko:K03961	NADH dehydrogenase (ubiquinone)	NDUFB5
	BE_transcript_17978	1162.62	337.72	464	144.72	138.24	240.69	-2.1048	6.99477e-05	0.00148248	YP_003587607.1	NADH dehydrogenase subunit 1 (mitochondrion) [Hyphantria cunea]	K03878|ND1|http://www.genome.jp/dbget-bin/www_bget?ko:K03878		ND1
	BE_transcript_3086	129.34	0	0	0	0	0	-26.8468	6.34149e-12	9.69113e-10	YP_003587602.1	NADH dehydrogenase subunit 5 (mitochondrion) [Hyphantria cunea]	K03883|ND5|http://www.genome.jp/dbget-bin/www_bget?ko:K03883		ND5
	BE_transcript_7690	30.65	1.87	94.53	0	0	0	-12.1869	6.99645e-08	2.47743e-06	YP_003587606.1	cytochrome b (mitochondrion) [Hyphantria cunea]	K00412|CYTB, petB|http://www.genome.jp/dbget-bin/www_bget?ko:K00412		CYTB
	BE_transcript_15500	255.22	0	0	0	0	0	-25.2072	1.10518e-10	1.12203e-08	YP_003587596.1	cytochrome c oxidase subunit I, partial (mitochondrion) [Hyphantria cunea]	K02256|COX1|http://www.genome.jp/dbget-bin/www_bget?ko:K02256		COX1
	BE_transcript_8740	17.9	21.48	17.24	15.07	6.27	14.54	-1.0866	0.0042546	0.0485219	XP_021186305.1	succinate dehydrogenase cytochrome b560 subunit, mitochondrial-like [Helicoverpa armigera]	K00236|SDHC, SDH3|http://www.genome.jp/dbget-bin/www_bget?ko:K00236		SDHC
	BE_transcript_6038	7.47	132.89	85.18	0	0.35	0	-9.56564	1.64407e-06	4.64371e-05	AFC90194.1	rieske iron-sulfur protein of mitochondrial complex III [Spodoptera exigua]	K00411|UQCRFS1, RIP1, petA|http://www.genome.jp/dbget-bin/www_bget?ko:K00411		RISP
Cellular immune	BE_transcript_9203	0.53	0.3	0.43	0	0	0	-5.14567	0.00125548	0.0177652	ANT47385.1	actin, partial [Pieris melete]	K05692|ACTB_G1|http://www.genome.jp/dbget-bin/www_bget?ko:K05692		actin1
	BE_transcript_4476	1.93	1.53	2.82	0.07	0.09	0	-6.00189	2.20704e-09	1.37621e-07	NP_001296055.1	actin, muscle [Plutella xylostella]	K05692|ACTB_G1|http://www.genome.jp/dbget-bin/www_bget?ko:K05692		actin2
	BE_transcript_4828	2	2.81	0.88	0.07	0.15	0	-5.42167	1.43857e-06	4.11125e-05	NP_001296055.1	actin, muscle [Plutella xylostella]	K05692|ACTB_G1|http://www.genome.jp/dbget-bin/www_bget?ko:K05692		actin3
	BE_transcript_8573	0.36	0.94	1.35	0	0	0	-6.35087	0.000253819	0.00471221	XP_017067679.1	PREDICTED: actin, indirect flight muscle isoform X2 [Drosophila eugracilis]	K05692|ACTB_G1|http://www.genome.jp/dbget-bin/www_bget?ko:K05692		actin4
	BE_transcript_2373	0.19	0.58	0.35	0	0	0	-6.45639	6.52944e-05	0.00140228	AAR83295.1	actin [Spodoptera exigua]	K05692|ACTB_G1|http://www.genome.jp/dbget-bin/www_bget?ko:K05692		actin5
	BE_transcript_3900	2176.19	1680.21	3582.18	1466.37	1114.88	1323.8	-1.31947	0.000617026	0.0100423	NP_001298591.1	actin-5C [Papilio polytes]	K05692|ACTB_G1|http://www.genome.jp/dbget-bin/www_bget?ko:K05692		actin6
	BE_transcript_8669	14.26	14.59	22.07	3.07	5.35	5.34	-2.24948	2.50566e-06	6.95549e-05	NP_001128241.1	actin, cytoplasmic 2 [Pan troglodytes]	K05692|ACTB_G1|http://www.genome.jp/dbget-bin/www_bget?ko:K05692		actin7
	BE_transcript_7581	0.94	2.67	2	0.19	0.58	0.69	-2.31576	0.00389853	0.0451707	XP_026754739.1	actin, muscle-type A2 [Galleria mellonella]	K05692|ACTB_G1|http://www.genome.jp/dbget-bin/www_bget?ko:K05692		actin8
	BE_transcript_4473	1319.66	997.35	2268.62	852.12	700.33	867.17	-1.30952	0.00156431	0.0215471	VDM36422.1	unnamed protein product [Toxocara canis]	K05692|ACTB_G1|http://www.genome.jp/dbget-bin/www_bget?ko:K05692	actin	actin9
	BE_transcript_3932	0.19	1.15	13.53	0.11	0	0	-8.04792	0.000285635	0.00522288	XP_012363747.1	PREDICTED: tubulin alpha-8 chain isoform X10 [Nomascus leucogenys]	K07374|TUBA|http://www.genome.jp/dbget-bin/www_bget?ko:K07374		α-tubulin1
	BE_transcript_1519	73.17	274.67	0	0	0	0	-28.5777	2.5758e-13	5.66599e-11	RVE46588.1	hypothetical protein evm_008775 [Chilo suppressalis]	K07374|TUBA|http://www.genome.jp/dbget-bin/www_bget?ko:K07374	tubulin alpha	α-tubulin2
	BE_transcript_6485	0	669.52	0	0	0	0	-28.4702	3.16e-13	6.75e-11	NP_001036964.1	beta-tubulin [Bombyx mori]	K07375|TUBB|http://www.genome.jp/dbget-bin/www_bget?ko:K07375		β-tubulin1
	BE_transcript_14044	209.86	359.27	0	0	0	0	-13.2264	0.000710567	0.0112739	RVE52091.1	hypothetical protein evm_003369 [Chilo suppressalis]	K07375|TUBB|http://www.genome.jp/dbget-bin/www_bget?ko:K07375	tubulin beta	β-tubulin2
	BE_transcript_15581	141.69	850.7	0	0	0	0	-26.4827	1.21341e-11	1.69387e-09	RVE52085.1	hypothetical protein evm_003363 [Chilo suppressalis]	K07375|TUBB|http://www.genome.jp/dbget-bin/www_bget?ko:K07375	tubulin beta	β-tubulin3
	BE_transcript_4635	0	408.77	0	0	0	0	-28.0786	6.61739e-13	1.21609e-10	XP_026735678.1	V-type proton ATPase subunit E [Trichoplusia ni]	K02150|ATPeV1E, ATP6E|http://www.genome.jp/dbget-bin/www_bget?ko:K02150		ATPeV1E
	BE_transcript_1082	0	18.49	0	0	0	0	-24.1338	6.53374e-10	5.07256e-08	XP_026744009.1	V-type proton ATPase subunit S1 [Trichoplusia ni]	K03662|ATPeVS1, ATP6S1|http://www.genome.jp/dbget-bin/www_bget?ko:K03662		ATPeVS1
	BE_transcript_6114	0.85	14.77	5.52	0.35	1.38	0.65	-3.52573	0.00392863	0.045305	XP_026745024.1	cathepsin L-like [Trichoplusia ni]	K01365|CTSL|http://www.genome.jp/dbget-bin/www_bget?ko:K01365		CTSL
	BE_transcript_7948	0.31	186.75	80.7	0.12	0	0.2	-10.856	1.66235e-07	5.29253e-06	XP_026736888.1	lysosomal aspartic protease [Trichoplusia ni]	K01379|CTSD|http://www.genome.jp/dbget-bin/www_bget?ko:K01379	cathepsin D	CTSD
	BE_transcript_15129	12.58	12.42	14.57	6.16	5.65	7.81	-1.39327	2.48899e-06	6.92243e-05	XP_028172375.1	stromal membrane-associated protein 1-like [Ostrinia furnacalis]	K12486|SMAP|http://www.genome.jp/dbget-bin/www_bget?ko:K12486		SMAP
	BE_transcript_1971	60.28	115.37	45.23	28.29	34.24	38	-1.52114	0.00421759	0.0482134	XP_022821423.1	sphingomyelin phosphodiesterase isoform X1 [Spodoptera litura]	K12350|SMPD1, ASM|http://www.genome.jp/dbget-bin/www_bget?ko:K12350		SMPD
	BE_transcript_9325	40.86	25.49	36.27	4.56	8.76	4.05	-2.86858	2.4815e-07	7.68155e-06	XP_021185306.1	leukocyte surface antigen CD53-like isoform X4 [Helicoverpa armigera]	K06497|CD63, MLA1, TSPAN30|http://www.genome.jp/dbget-bin/www_bget?ko:K06497		CD53-1
	BE_transcript_9088	56.8	28.94	50.85	31.46	25.26	20.67	-1.18454	0.00246395	0.0316562	PCG64519.1	hypothetical protein B5V51_10521 [Heliothis virescens]	K06497|CD63, MLA1, TSPAN30|http://www.genome.jp/dbget-bin/www_bget?ko:K06497	CD53 antigen	CD53-2
	BE_transcript_15157	3.1	2.13	2.61	0.39	1.07	0.46	-2.47053	0.000851346	0.0130931	XP_021182937.1	CD63 antigen-like [Helicoverpa armigera]	K06497|CD63, MLA1, TSPAN30|http://www.genome.jp/dbget-bin/www_bget?ko:K06497		CD63
	BE_transcript_3016	0.75	119.68	0.74	0	0.42	0.55	-7.38129	0.00125299	0.0177473	XP_026734780.1	putative inorganic phosphate cotransporter [Trichoplusia ni]	*		PiT1
	BE_transcript_7179	0	32.58	0	0	0	0	-24.3042	4.96046e-10	4.04584e-08	XP_026734780.1	putative inorganic phosphate cotransporter [Trichoplusia ni]	*		PiT2
	BE_transcript_8183	5.08	1.2	2.62	0	0	0	-8.10665	3.41742e-07	1.04451e-05	XP_021194284.1	lipase 1-like [Helicoverpa armigera]	*		LIPA
	BE_transcript_15043	412.07	1244.89	1383.88	412.19	204.5	472.3	-1.92441	0.0038951	0.045167	PCG80481.1	hypothetical protein B5V51_7049 [Heliothis virescens]	K13443|NPC2|http://www.genome.jp/dbget-bin/www_bget?ko:K13443	Niemann-Pick C2 protein	NPC2
Melanization	BE_transcript_8150	3.6	3.54	6.44	0.31	1.25	1.33	-2.5945	0.000903764	0.0136108	ABR88247.1	trypsin T4 [Heliothis virescens]	*		TLP1
	BE_transcript_6387	175.76	38.71	408.79	10.16	1.78	1.49	-6.00363	2.15032e-07	6.68486e-06	XP_026752362.1	trypsin, alkaline B-like [Galleria mellonella]	*		TLP2
	BE_transcript_15785	1.42	1.52	0.87	0	0	0	-5.32281	0.000600784	0.00982228	XP_026759203.1	trypsin CFT-1-like [Galleria mellonella]	K01312|PRSS1_2_3|http://www.genome.jp/dbget-bin/www_bget?ko:K01312		TLP3
	BE_transcript_9863	45.94	24.49	44.96	4.52	6.18	2.14	-3.49466	2.28907e-08	9.36135e-07	XP_026736005.1	trypsin CFT-1-like [Trichoplusia ni]	K01312|PRSS1_2_3|http://www.genome.jp/dbget-bin/www_bget?ko:K01312		TLP4
	BE_transcript_9545	1912.1	2838.5	1834.23	165.39	371.73	477.83	-3.05414	1.82414e-07	5.73224e-06	XP_026736005.1	trypsin CFT-1-like [Trichoplusia ni]	K01312|PRSS1_2_3|http://www.genome.jp/dbget-bin/www_bget?ko:K01312		TLP5
	BE_transcript_12100	56.05	134.62	8.25	0.83	1.77	1.64	-5.92853	7.99301e-08	2.76292e-06	XP_013133127.1	PREDICTED: trypsin, alkaline C-like [Papilio polytes]	K01312|PRSS1_2_3|http://www.genome.jp/dbget-bin/www_bget?ko:K01312		TLP6
	BE_transcript_11180	0	3017.85	0	0	0	0	-29.774	2.5149e-14	6.88893e-12	XP_013175873.1	PREDICTED: trypsin, alkaline C-like [Papilio xuthus]	*		TLP7
	BE_transcript_7785	6.05	6.75	21.68	1.69	2.76	0.7	-3.099	0.000752051	0.0118309	XP_013133137.1	PREDICTED: trypsin CFT-1-like [Papilio polytes]	*		TLP8
	BE_transcript_7021	1791.54	1241.29	3422.59	0	0.09	0	-17.0153	1.29763e-34	3.13983e-31	AKH49604.1	serine protease 5, partial [Helicoverpa zea]	*		SPs1
	BE_transcript_7830	0	56	0	0	0	0	-24.9393	1.73459e-10	1.63525e-08	XP_022819028.1	serine protease 42 [Spodoptera litura]	*		SPs2
	BE_transcript_2900	82.27	90.17	121.46	67.81	29.93	25.81	-1.6696	0.000677562	0.0108097	AIR09759.1	trypsin-like serine protease precursor, partial [Alabama argillacea]	K01312|PRSS1_2_3|http://www.genome.jp/dbget-bin/www_bget?ko:K01312		Tryp
	BE_transcript_546	0.08	0.22	0.05	71.41	41.28	0.65	7.99133	1.1094e-07	3.65222e-06	XP_022837409.1	serine protease inhibitor 77Ba-like [Spodoptera litura]	*		SPn1
	BE_transcript_2098	15	13.6	14.42	46.53	33.07	41.37	1.09525	3.57702e-28	4.72101e-25	XP_026736072.1	serine protease inhibitor 77Ba-like [Trichoplusia ni]	*		SPn2
	BE_transcript_13731	10	0	2404.25	1.32	0	1.78	-10.2561	0.00111835	0.0163507	OWR46529.1	cuticular protein RR-2 motif 63 precursor [Danaus plexippus plexippus]	*		CPR
	BE_transcript_12276	29.8	0	0	0	0.06	0	-23.118	3.30276e-09	1.89524e-07	NP_001037490.1	larval cuticle protein LCP-30 precursor [Bombyx mori]	*		LCP
	BE_transcript_13345	14.79	13.48	15.99	47.16	22.84	53.43	1.06788	0.00324826	0.0390228	XP_021187670.1	angiotensin-converting enzyme-like isoform X2 [Helicoverpa armigera]	K01283|ACE|http://www.genome.jp/dbget-bin/www_bget?ko:K01283		ACE
Detoxification enzyme	BE_transcript_2776	25.2	11.98	2.71	1.03	3.23	1.81	-3.01093	0.00260453	0.0330529	ASO98044.1	cytochrome p450 CYP4M18 [Spodoptera exigua]	K15001|CYP4|http://www.genome.jp/dbget-bin/www_bget?ko:K15001		CYP4M
	BE_transcript_3167	46.97	29.38	45.99	30.9	12.29	18.83	-1.40129	0.000592304	0.00971647	BAQ56325.1	cytochrome P450 341B14 [Hyphantria cunea]	*		CYP341B
	BE_transcript_3398	0	68.57	0.05	0	0.06	0	-11.2178	0.00271776	0.0343099	ABB69054.1	cytochrome P450 [Helicoverpa armigera]	K14999|CYP6|http://www.genome.jp/dbget-bin/www_bget?ko:K14999	CYP6AE	CYP6AE
	BE_transcript_10306	28.72	631.53	0	0.19	0.26	0.21	-10.4741	1.4528e-05	0.000357488	XP_021186026.1	glutathione S-transferase 2-like [Helicoverpa armigera]	K04097|HPGDS|http://www.genome.jp/dbget-bin/www_bget?ko:K04097		GSTs1
	BE_transcript_10466	38.88	146.75	1.34	2.72	2.2	3.89	-4.8443	0.000560332	0.00926526	XP_021186026.1	glutathione S-transferase 2-like [Helicoverpa armigera]	K04097|HPGDS|http://www.genome.jp/dbget-bin/www_bget?ko:K04097		GSTs2
	BE_transcript_10977	662.16	641.25	0	0	0	0	-28.6768	2.13176e-13	4.76137e-11	XP_022822882.1	glutathione S-transferase 2-like [Spodoptera litura]	K04097|HPGDS|http://www.genome.jp/dbget-bin/www_bget?ko:K04097		GSTs3
Juvenile hormone synthesis	BE_transcript_2578	0	0	0	317.22	0	485.12	28.1297	6.01029e-13	1.13321e-10	XP_021200739.1	retinal dehydrogenase 1-like isoform X1 [Helicoverpa armigera]	K00128|E1.2.1.3|http://www.genome.jp/dbget-bin/www_bget?ko:K00128		FALDH1
	BE_transcript_15266	0.27	2.74	2.47	105.06	4.49	149.7	5.12831	0.00027699	0.00508386	XP_013200198.1	PREDICTED: retinal dehydrogenase 1-like isoform X1 [Amyelois transitella]	K00128|E1.2.1.3|http://www.genome.jp/dbget-bin/www_bget?ko:K00128		FALDH2
	BE_transcript_721	0.14	0	0	16.05	251.5	0	10.7838	0.00305827	0.0373509	PCG77232.1	hypothetical protein B5V51_7872 [Heliothis virescens]	K10718|JHAMT|http://www.genome.jp/dbget-bin/www_bget?ko:K10718		JHAMT
	BE_transcript_12010	0.31	0.78	0.74	6.93	1.96	10.17	3.04067	0.000498964	0.00838421	XP_026742414.1	farnesyl pyrophosphate synthase-like [Trichoplusia ni]	K00787|FDPS|http://www.genome.jp/dbget-bin/www_bget?ko:K00787		FDPS
